# Supplementary material for: ECHOPvir: A Mixture of Echinacea and Hop Extracts Endowed with Cytoprotective, Immunomodulatory and Antiviral Properties
Source: Nutrients. 2023 Oct 16;15(20):4380. doi: 10.3390/nu15204380 (PMC10609862; doi:10.3390/nu15204380)
Supplement: Supplementary file 1 [file nutrients-15-04380-s001.zip]

Archive with 1 entries (1 files):
- nutrients-2638392-supplementary.pdf
